# Supplementary material for: Skin temperature influence on transcutaneous carbon dioxide (CO2) conductivity and skin blood flow in healthy human subjects at the arm and wrist
Source: Front Physiol. 2024 Jan 23;14:1293752. doi: 10.3389/fphys.2023.1293752 (PMC10846589; doi:10.3389/fphys.2023.1293752)
Supplement: Supplementary file 2 [file DataSheet2.CSV]

Subject_ID	Sex	Age	Height	Weight	Skin_Temp	K_Arm	Q_Arm	K_Wrist	Q_Wrist	SkBF_90	nSkBF_90
01	Male	30	183	90	31.40	3.390E-07	72.3	2.970E-07	63.4	35.70	0.142
01	Male	30	183	90	35.00	5.510E-07	118.7	5.510E-07	118.7	140.64	0.559
01	Male	30	183	90	38.00	6.150E-07	131.6	7.920E-07	169.7	202.82	0.806
01	Male	30	183	90	41.00	6.620E-07	143.7	9.060E-07	196.4	205.27	0.816
01	Male	30	183	90	44.00	6.680E-07	145.6	9.620E-07	209.6	251.66	1.000
02	Female	56	163	55	28.80	1.760E-07	36.1	2.520E-07	51.6	19.02	0.060
02	Female	56	163	55	35.00	4.040E-07	82.9	3.290E-07	67.5	37.00	0.118
02	Female	56	163	55	38.00	4.860E-07	98.5	3.560E-07	72.1	69.02	0.219
02	Female	56	163	55	41.00	5.210E-07	110.6	4.090E-07	86.9	154.14	0.490
02	Female	56	163	55	44.00	6.300E-07	128.7	5.210E-07	106.5	314.65	1.000
03	Female	59	167	66	29.10	3.030E-07	63.3	2.320E-07	48.4	17.94	0.033
03	Female	59	167	66	35.00	5.260E-07	109.6	3.620E-07	75.4	56.94	0.106
03	Female	59	167	66	38.00	6.820E-07	144.5	4.140E-07	87.6	212.13	0.395
03	Female	59	167	66	41.00	7.340E-07	156.2	5.490E-07	116.8	415.89	0.775
03	Female	59	167	66	44.00	7.910E-07	168.7	6.370E-07	135.8	536.72	1.000
04	Male	58	174	74	29.80	2.200E-07	45.3	2.550E-07	52.7	60.10	0.325
04	Male	58	174	74	35.00	3.020E-07	62.6	3.040E-07	63.0	75.81	0.410
04	Male	58	174	74	38.00	3.070E-07	63.0	3.850E-07	79.1	111.23	0.602
04	Male	58	174	74	41.00	3.980E-07	81.9	4.650E-07	95.9	170.93	0.925
04	Male	58	174	74	44.00	5.480E-07	113.2	5.780E-07	119.4	184.88	1.000
05	Male	35	195	85	30.60	7.190E-07	159.6	6.360E-07	141.1	37.84	0.128
05	Male	35	195	85	35.00	7.720E-07	167.8	8.530E-07	185.4	53.70	0.181
05	Male	35	195	85	38.00	8.040E-07	172.2	8.820E-07	188.8	111.66	0.377
05	Male	35	195	85	41.00	9.420E-07	205.3	9.610E-07	209.4	285.23	0.963
05	Male	35	195	85	44.00	1.190E-06	259.5	9.220E-07	200.5	296.27	1.000
06	Male	36	174	68	28.50	5.450E-07	115.7	3.590E-07	76.2	19.64	0.071
06	Male	36	174	68	35.00	8.790E-07	187.8	5.990E-07	128.1	53.18	0.192
06	Male	36	174	68	38.00	8.600E-07	183.5	7.320E-07	156.3	110.78	0.401
06	Male	36	174	68	41.00	8.710E-07	189.6	9.140E-07	198.8	213.12	0.771
06	Male	36	174	68	44.00	9.870E-07	212.5	9.330E-07	200.8	276.49	1.000
07	Female	41	166	77	30.05	2.700E-07	53.8	3.290E-07	65.7	16.07	0.085
07	Female	41	166	77	35.00	4.670E-07	93.2	4.430E-07	88.4	25.15	0.132
07	Female	41	166	77	38.00	5.870E-07	117.3	4.910E-07	98.3	61.47	0.324
07	Female	41	166	77	41.00	6.650E-07	132.7	6.270E-07	125.3	116.56	0.614
07	Female	41	166	77	44.00	7.100E-07	146.7	7.140E-07	147.4	189.96	1.000
08	Female	59	165	55	28.35	1.180E-07	25.1	2.180E-07	46.3	12.25	0.048
08	Female	59	165	55	35.00	2.460E-07	52.4	2.850E-07	60.6	43.27	0.168
08	Female	59	165	55	38.00	3.410E-07	73.4	3.680E-07	79.0	105.17	0.408
08	Female	59	165	55	41.00	4.560E-07	99.1	4.450E-07	96.7	168.96	0.656
08	Female	59	165	55	44.00	5.420E-07	120.6	4.930E-07	109.7	257.51	1.000
09	Male	50	172	70	31.40	1.040E-06	191.7	5.490E-07	101.0	27.36	0.100
09	Male	50	172	70	35.00	1.250E-06	227.4	7.940E-07	144.0	53.44	0.194
09	Male	50	172	70	38.00	1.360E-06	248.1	8.770E-07	160.3	112.45	0.409
09	Male	50	172	70	41.00	1.530E-06	280.2	9.790E-07	178.9	160.31	0.583
09	Male	50	172	70	44.00	1.590E-06	288.4	1.030E-06	186.3	274.90	1.000
10	Female	26	161	68	30.95	4.420E-07	89.5	3.520E-07	71.3	15.96	0.104
10	Female	26	161	68	35.00	5.340E-07	109.2	4.880E-07	99.8	25.93	0.169
10	Female	26	161	68	38.00	5.400E-07	112.3	5.400E-07	112.3	52.19	0.340
10	Female	26	161	68	41.00	6.310E-07	130.8	6.270E-07	129.9	105.94	0.690
10	Female	26	161	68	44.00	8.310E-07	165.7	7.440E-07	148.4	153.44	1.000
11	Male	33	181	55	31.10	4.080E-07	93.4	3.010E-07	68.8	61.94	0.099
11	Male	33	181	55	35.00	5.780E-07	129.7	4.780E-07	107.2	93.58	0.150
11	Male	33	181	55	38.00	6.330E-07	139.7	5.840E-07	128.9	241.45	0.388
11	Male	33	181	55	41.00	6.670E-07	152.6	7.240E-07	165.7	451.33	0.724
11	Male	33	181	55	44.00	6.630E-07	155.8	7.740E-07	181.9	623.04	1.000
12	Male	57	172	84	28.60	3.840E-07	75.2	3.030E-07	59.3	19.82	0.058
12	Male	57	172	84	35.00	8.590E-07	167.5	5.180E-07	100.9	54.20	0.158
12	Male	57	172	84	38.00	8.920E-07	177.5	6.010E-07	119.6	116.10	0.338
12	Male	57	172	84	41.00	1.050E-06	210.3	6.610E-07	132.3	259.02	0.753
12	Male	57	172	84	44.00	1.150E-06	222.5	7.870E-07	152.3	343.94	1.000
13	Male	30	176	67	30.00	7.600E-07	170.4	4.280E-07	96.0	40.08	0.074
13	Male	30	176	67	35.00	7.910E-07	177.0	7.600E-07	170.2	101.44	0.187
13	Male	30	176	67	38.00	7.430E-07	167.4	8.090E-07	182.4	202.46	0.373
13	Male	30	176	67	41.00	8.040E-07	179.6	8.650E-07	193.2	398.30	0.733
13	Male	30	176	67	44.00	9.490E-07	213.2	9.630E-07	216.5	543.32	1.000
14	Female	47	174	63	29.35	2.500E-07	50.6	2.010E-07	40.8	26.84	0.112
14	Female	47	174	63	35.00	3.590E-07	72.0	3.650E-07	73.3	39.50	0.164
14	Female	47	174	63	38.00	4.280E-07	87.1	3.760E-07	76.6	104.51	0.435
14	Female	47	174	63	41.00	5.750E-07	117.8	4.040E-07	82.7	177.82	0.740
14	Female	47	174	63	44.00	7.710E-07	165.9	4.930E-07	106.1	240.43	1.000
15	Male	25	172	62	28.95	6.740E-07	142.6	3.590E-07	75.9	14.69	0.089
15	Male	25	172	62	35.00	7.220E-07	149.8	5.290E-07	109.7	55.98	0.340
15	Male	25	172	62	38.00	6.630E-07	147.8	5.980E-07	133.4	97.64	0.594
15	Male	25	172	62	41.00	7.380E-07	168.0	7.430E-07	169.0	134.67	0.819
15	Male	25	172	62	44.00	8.780E-07	199.7	8.730E-07	198.4	164.45	1.000
16	Female	56	164	75	29.60	3.420E-07	65.2	1.540E-07	29.4	24.23	0.086
16	Female	56	164	75	35.00	5.900E-07	113.7	1.440E-07	27.7	37.41	0.132
16	Female	56	164	75	38.00	6.730E-07	132.7	1.370E-07	27.1	75.66	0.268
16	Female	56	164	75	41.00	7.820E-07	154.3	1.820E-07	36.0	179.81	0.636
16	Female	56	164	75	44.00	7.930E-07	155.7	2.370E-07	46.5	282.67	1.000
17	Male	35	188	81	30.45	3.910E-07	84.4	2.150E-07	46.4	19.42	0.068
17	Male	35	188	81	35.00	5.620E-07	120.6	3.350E-07	71.8	40.25	0.141
17	Male	35	188	81	38.00	5.900E-07	131.3	4.080E-07	90.7	117.39	0.412
17	Male	35	188	81	41.00	6.260E-07	139.9	5.310E-07	118.7	216.21	0.758
17	Male	35	188	81	44.00	6.750E-07	156.0	6.230E-07	144.0	285.24	1.000
18	Male	37	182	76	31.65	6.530E-07	132.9	4.440E-07	90.4	12.92	0.078
18	Male	37	182	76	35.00	7.430E-07	151.3	4.950E-07	100.7	35.32	0.213
18	Male	37	182	76	38.00	7.810E-07	156.9	5.860E-07	117.7	78.51	0.473
18	Male	37	182	76	41.00	8.520E-07	177.6	6.600E-07	137.5	84.67	0.510
18	Male	37	182	76	44.00	9.180E-07	195.5	7.630E-07	162.4	165.97	1.000
19	Male	49	175	59	27.65	3.390E-07	81.3	1.520E-07	36.5	10.34	0.112
19	Male	49	175	59	35.00	5.560E-07	127.1	3.460E-07	79.1	24.59	0.267
19	Male	49	175	59	38.00	4.970E-07	120.3	3.520E-07	85.1	39.06	0.425
19	Male	49	175	59	41.00	5.300E-07	131.0	4.550E-07	112.4	66.67	0.725
19	Male	49	175	59	44.00	5.420E-07	137.8	7.540E-07	191.6	91.94	1.000
20	Male	30	196	109	28.00	3.830E-07	77.6	2.200E-07	44.7	18.98	0.078
20	Male	30	196	109	35.00	7.800E-07	157.1	4.750E-07	95.6	52.39	0.216
20	Male	30	196	109	38.00	8.350E-07	169.2	5.180E-07	104.9	97.66	0.403
20	Male	30	196	109	41.00	8.770E-07	182.4	6.850E-07	142.4	167.03	0.689
20	Male	30	196	109	44.00	9.440E-07	197.4	7.560E-07	158.2	242.57	1.000
21	Female	24	165	69	30.05	5.250E-07	76.1	4.300E-07	62.4	8.56	0.072
21	Female	24	165	69	35.00	7.090E-07	104.1	5.820E-07	85.4	11.29	0.095
21	Female	24	165	69	38.00	6.600E-07	96.9	6.170E-07	90.6	24.46	0.206
21	Female	24	165	69	41.00	6.420E-07	95.2	6.390E-07	94.7	75.28	0.633
21	Female	24	165	69	44.00	7.100E-07	104.6	7.340E-07	108.2	118.83	1.000
22	Female	23	155	50	27.90	1.980E-07	39.8	2.530E-07	50.8	23.79	0.151
22	Female	23	155	50	35.00	4.600E-07	93.9	4.730E-07	96.6	24.67	0.156
22	Female	23	155	50	38.00	5.780E-07	120.5	5.330E-07	111.2	26.35	0.167
22	Female	23	155	50	41.00	6.740E-07	140.7	5.970E-07	124.6	78.10	0.495
22	Female	23	155	50	44.00	7.640E-07	159.7	6.550E-07	136.8	157.71	1.000
23	Female	23	170	80	28.40	5.390E-07	104.5	3.510E-07	67.9	11.75	0.038
23	Female	23	170	80	35.00	1.020E-06	196.8	6.420E-07	124.3	22.84	0.074
23	Female	23	170	80	38.00	1.120E-06	217.3	7.350E-07	142.7	59.04	0.191
23	Female	23	170	80	41.00	1.150E-06	223.5	7.890E-07	153.2	167.87	0.543
23	Female	23	170	80	44.00	1.160E-06	221.7	8.340E-07	159.3	309.24	1.000
24	Female	22	160	100	27.10	2.350E-07	44.8	1.270E-07	24.2	6.56	0.064
24	Female	22	160	100	35.00	4.710E-07	91.6	2.400E-07	46.8	14.20	0.139
24	Female	22	160	100	38.00	4.940E-07	97.3	2.620E-07	51.6	53.97	0.529
24	Female	22	160	100	41.00	5.450E-07	108.2	3.490E-07	69.2	80.73	0.792
24	Female	22	160	100	44.00	6.280E-07	123.2	5.090E-07	99.9	101.95	1.000
25	Male	59	174	66	27.95	2.320E-07	42.5	2.940E-07	53.8	15.34	0.068
25	Male	59	174	66	35.00	5.390E-07	92.1	5.800E-07	99.0	43.18	0.192
25	Male	59	174	66	38.00	5.860E-07	104.8	6.750E-07	120.8	56.70	0.252
25	Male	59	174	66	41.00	6.260E-07	112.9	7.760E-07	139.8	115.93	0.515
25	Male	59	174	66	44.00	7.530E-07	129.8	1.020E-06	176.7	225.07	1.000
26	Male	47	173	74	28.45	4.640E-07	94.4	1.640E-07	33.4	40.63	0.078
26	Male	47	173	74	35.00	8.610E-07	170.8	4.510E-07	89.5	115.86	0.221
26	Male	47	173	74	38.00	8.830E-07	171.5	5.720E-07	111.1	254.24	0.485
26	Male	47	173	74	41.00	9.170E-07	179.6	6.610E-07	129.4	394.49	0.753
26	Male	47	173	74	44.00	9.320E-07	177.8	7.330E-07	139.8	523.75	1.000
27	Male	46	171	110	30.30	2.830E-07	54.7	2.490E-07	48.0	12.44	0.082
27	Male	46	171	110	35.00	5.440E-07	103.9	3.100E-07	59.3	27.19	0.180
27	Male	46	171	110	38.00	6.640E-07	126.3	4.010E-07	76.2	53.94	0.357
27	Male	46	171	110	41.00	7.600E-07	144.0	5.470E-07	103.6	101.23	0.670
27	Male	46	171	110	44.00	8.580E-07	162.6	7.510E-07	142.2	151.09	1.000
28	Female	34	168	57	27.60	2.010E-07	39.7	1.820E-07	35.9	32.62	0.134
28	Female	34	168	57	35.00	5.330E-07	99.9	4.890E-07	91.7	48.20	0.198
28	Female	34	168	57	38.00	6.190E-07	124.6	5.930E-07	119.3	67.78	0.278
28	Female	34	168	57	41.00	7.090E-07	142.9	7.050E-07	141.9	148.56	0.609
28	Female	34	168	57	44.00	7.250E-07	147.6	7.900E-07	161.0	243.80	1.000
29	Male	53	177	88	28.95	1.550E-07	33.0	1.240E-07	26.4	16.81	0.111
29	Male	53	177	88	35.00	4.210E-07	91.0	2.420E-07	52.4	37.04	0.245
29	Male	53	177	88	38.00	6.200E-07	135.4	2.390E-07	52.1	84.28	0.558
29	Male	53	177	88	41.00	7.510E-07	162.8	2.810E-07	61.0	131.10	0.869
29	Male	53	177	88	44.00	8.510E-07	183.7	4.050E-07	87.3	150.90	1.000
30	Male	60	175	90	30.45	1.410E-07	26.1	2.350E-07	43.3	19.09	0.077
30	Male	60	175	90	35.00	4.040E-07	74.9	3.590E-07	66.7	48.16	0.194
30	Male	60	175	90	38.00	5.660E-07	105.7	4.670E-07	87.3	76.00	0.307
30	Male	60	175	90	41.00	7.320E-07	135.2	6.070E-07	112.1	160.54	0.648
30	Male	60	175	90	44.00	8.700E-07	160.7	7.650E-07	141.3	247.74	1.000
31	Female	44	163	61	28.00	3.110E-07	62.2	4.240E-07	84.6	25.77	0.166
31	Female	44	163	61	35.00	8.080E-07	163.0	1.090E-06	220.6	20.53	0.132
31	Female	44	163	61	38.00	9.440E-07	190.3	1.230E-06	248.0	42.46	0.273
31	Female	44	163	61	41.00	1.120E-06	230.2	1.380E-06	282.1	102.51	0.660
31	Female	44	163	61	44.00	1.250E-06	246.9	1.520E-06	300.0	155.26	1.000
32	Male	51	177	80	30.10	5.050E-07	93.2	3.050E-07	56.3	19.54	0.057
32	Male	51	177	80	35.00	8.110E-07	151.8	5.310E-07	99.3	38.13	0.111
32	Male	51	177	80	38.00	8.240E-07	137.7	6.980E-07	116.7	77.77	0.226
32	Male	51	177	80	41.00	9.110E-07	154.4	8.160E-07	138.4	258.45	0.752
32	Male	51	177	80	44.00	8.830E-07	142.4	9.050E-07	146.0	343.64	1.000
33	Male	22	170	63	28.80	5.150E-07	104.7	2.530E-07	51.4	8.16	0.075
33	Male	22	170	63	35.00	1.060E-06	212.0	7.500E-07	149.4	12.30	0.113
33	Male	22	170	63	38.00	1.100E-06	216.8	7.910E-07	156.2	22.88	0.210
33	Male	22	170	63	41.00	1.150E-06	236.1	8.720E-07	179.6	61.95	0.567
33	Male	22	170	63	44.00	1.240E-06	249.1	9.660E-07	194.4	109.16	1.000
34	Female	42	168	82	27.70	2.040E-07	41.7	2.430E-07	49.6	16.91	0.069
34	Female	42	168	82	35.00	5.310E-07	109.3	5.450E-07	112.4	70.88	0.289
34	Female	42	168	82	38.00	7.140E-07	148.2	6.750E-07	140.1	122.00	0.497
34	Female	42	168	82	41.00	8.840E-07	179.1	8.690E-07	176.1	207.17	0.844
34	Female	42	168	82	44.00	1.010E-06	204.4	1.010E-06	204.2	245.51	1.000
35	Male	28	172	67	29.70	4.890E-07	104.8	3.880E-07	83.3	25.07	0.103
35	Male	28	172	67	35.00	9.810E-07	208.5	7.200E-07	153.0	44.76	0.183
35	Male	28	172	67	38.00	1.070E-06	227.8	8.410E-07	179.3	112.88	0.462
35	Male	28	172	67	41.00	1.110E-06	235.7	9.210E-07	195.3	200.49	0.820
35	Male	28	172	67	44.00	1.200E-06	242.0	1.160E-06	235.8	244.38	1.000
36	Male	20	182	60	31.80	4.890E-07	88.7	3.150E-07	57.1	27.32	0.077
36	Male	20	182	60	35.00	7.140E-07	128.8	5.330E-07	96.1	54.76	0.155
36	Male	20	182	60	38.00	8.180E-07	146.4	6.450E-07	115.5	146.38	0.414
36	Male	20	182	60	41.00	8.940E-07	160.0	1.100E-06	197.6	219.48	0.621
36	Male	20	182	60	44.00	9.780E-07	177.0	1.160E-06	210.8	353.58	1.000
37	Female	23	158	54	28.50	4.260E-07	76.3	2.990E-07	53.6	16.70	0.046
37	Female	23	158	54	35.00	7.240E-07	130.3	5.910E-07	106.3	35.70	0.099
37	Female	23	158	54	38.00	6.590E-07	117.3	7.290E-07	129.6	99.90	0.276
37	Female	23	158	54	41.00	6.790E-07	123.5	8.320E-07	151.3	212.73	0.588
37	Female	23	158	54	44.00	8.910E-07	162.3	8.940E-07	162.8	361.51	1.000
38	Male	49	174	75	28.70	1.540E-07	30.9	1.390E-07	27.9	20.07	0.100
38	Male	49	174	75	35.00	3.990E-07	80.0	3.510E-07	70.3	38.76	0.194
38	Male	49	174	75	38.00	5.130E-07	103.9	4.860E-07	98.5	73.94	0.369
38	Male	49	174	75	41.00	6.490E-07	132.2	6.760E-07	137.8	140.46	0.702
38	Male	49	174	75	44.00	7.450E-07	151.8	8.260E-07	168.2	200.21	1.000
39	Male	61	175	92	29.20	7.720E-07	134.5	3.840E-07	66.9	30.19	0.054
39	Male	61	175	92	35.00	1.010E-06	176.2	6.690E-07	116.9	134.41	0.242
39	Male	61	175	92	38.00	1.040E-06	181.7	7.860E-07	137.6	299.48	0.539
39	Male	61	175	92	41.00	1.070E-06	186.8	9.630E-07	168.0	400.72	0.721
39	Male	61	175	92	44.00	1.180E-06	203.7	1.080E-06	185.0	555.54	1.000
40	Female	30	178	64	29.50	5.250E-07	97.2	3.460E-07	63.9	14.59	0.072
40	Female	30	178	64	35.00	8.560E-07	156.6	7.360E-07	134.6	19.74	0.097
40	Female	30	178	64	38.00	8.920E-07	162.8	9.450E-07	172.4	33.65	0.165
40	Female	30	178	64	41.00	9.350E-07	168.2	1.070E-06	192.3	87.30	0.429
40	Female	30	178	64	44.00	1.120E-06	200.1	1.170E-06	208.3	203.35	1.000
